# Supplementary material for: Adult-Onset CNS Sulfatide Deficiency Causes Sex-Dependent Metabolic Disruption in Aging
Source: Int J Mol Sci. 2023 Jun 22;24(13):10483. doi: 10.3390/ijms241310483 (PMC10341976; doi:10.3390/ijms241310483)
Supplement: Supplementary file 1 [file ijms-24-10483-s001.zip]

Archive with 1 entries (1 files):
- ijms-2448307-supplementary.pdf
